# Supplementary material for: Genome-wide association analysis was used to discover genes related to soybean grain weight per plant and 100-grain weight
Source: Breed Sci. 2024 Jun 26;74(3):223–31. doi: 10.1270/jsbbs.23057 (PMC11561419; doi:10.1270/jsbbs.23057)
Supplement: Supplementary file 1 — Supplemental Table [file 74_223-s1.xlsx]

## Sheet: Sheet1
Supplemental Table 1. Geographical distribution of 292 soybean germplasm resources
Variety number	Regional origin
K001	Jilin Province
K002	Jilin Province
K003	Jilin Province
K004	Jilin Province
K005	Jilin Province
K006	Jilin Province
K007	Jilin Province
K008	Jilin Province
K009	Jilin Province
K010	Jilin Province
K011	Jilin Province
K012	Jilin Province
K013	Hebei Province
K014	Hebei Province
K015	Hebei Province
K016	Hebei Province
K017	Hebei Province
K018	Hebei Province
K019	Hebei Province
K020	Hebei Province
K021	Hebei Province
K022	Hebei Province
K023	Hebei Province
K024	Hebei Province
K025	Hebei Province
K026	Heilongjiang Province
K027	Heilongjiang Province
K028	Heilongjiang Province
K029	Heilongjiang Province
K030	Heilongjiang Province
K031	Heilongjiang Province
K032	Heilongjiang Province
K033	Heilongjiang Province
K034	Heilongjiang Province
K035	Heilongjiang Province
K036	Heilongjiang Province
K037	Heilongjiang Province
K038	Heilongjiang Province
K039	Heilongjiang Province
K040	Heilongjiang Province
K041	Heilongjiang Province
K042	Heilongjiang Province
K043	Heilongjiang Province
K044	Heilongjiang Province
K045	Heilongjiang Province
K046	Heilongjiang Province
K047	Heilongjiang Province
K048	Sichuan Province
K049	Sichuan Province
K050	Sichuan Province
K051	Sichuan Province
K052	Sichuan Province
K053	Sichuan Province
K054	Sichuan Province
K055	Inner Mongolia
K056	Inner Mongolia
K057	Inner Mongolia
K058	Inner Mongolia
K059	Inner Mongolia
K060	Inner Mongolia
K061	Inner Mongolia
K062	Inner Mongolia
K063	Inner Mongolia
K064	Inner Mongolia
K065	Inner Mongolia
K066	Inner Mongolia
K067	Inner Mongolia
K068	Inner Mongolia
K069	Italy
K070	Italy
K071	Italy
K072	Italy
K073	Italy
K074	Italy
K075	Italy
K076	Italy
K077	Italy
K078	Italy
K079	Italy
K080	Japan
K081	Japan
K082	Japan
K083	Japan
K084	Japan
K085	Japan
K086	Japan
K087	United States
K088	United States
K089	United States
K090	United States
K091	United States
K092	United States
K093	United States
K094	United States
K095	United States
K096	United States
K097	United States
K098	Canada
K099	Canada
K100	Canada
K101	Canada
K102	Canada
K103	Canada
K104	Canada
K105	Canada
K106	Canada
K107	Canada
K108	Canada
K109	Canada
K110	Canada
K111	Canada
K112	Germany
K113	Germany
K114	Germany
K115	Germany
K116	Germany
K117	Germany
K118	Germany
K119	Henan Province
K120	Henan Province
K121	Henan Province
K122	Henan Province
K123	Henan Province
K124	Henan Province
K125	Shandong Province
K126	Shandong Province
K127	Shandong Province
K128	Shandong Province
K129	Shandong Province
K130	Shandong Province
K131	Shandong Province
K132	Shandong Province
K133	Shandong Province
K134	Shandong Province
K135	Shanxi Province
K136	Shanxi Province
K137	Shanxi Province
K138	Shanxi Province
K139	Shanxi Province
K140	Shanxi Province
K141	Shanxi Province
K142	Shanxi Province
K143	Hebei Province
K144	Hebei Province
K145	Hebei Province
K146	Hebei Province
K147	Hebei Province
K148	Shaanxi Province
K149	Shaanxi Province
K150	Shaanxi Province
K151	Shaanxi Province
K152	Shaanxi Province
K153	Jiangsu Province
K154	Jiangsu Province
K155	Jiangsu Province
K156	Jiangsu Province
K157	Jiangsu Province
K158	Jiangsu Province
K159	Jiangsu Province
K160	Jiangsu Province
K161	Zhejiang Province
K162	Zhejiang Province
K163	Zhejiang Province
K164	Zhejiang Province
K165	Zhejiang Province
K166	Liaoning Province
K167	Liaoning Province
K168	Liaoning Province
K169	Liaoning Province
K170	Liaoning Province
K171	Liaoning Province
K172	Hunan Province
K173	Hunan Province
K174	Hunan Province
K175	Hunan Province
K176	Hunan Province
K177	Hunan Province
K178	Hunan Province
K179	Hubei Province
K180	Hubei Province
K181	Hubei Province
K182	Hubei Province
K183	Hubei Province
K184	Hubei Province
K185	Yunnan Province
K186	Yunnan Province
K187	Yunnan Province
K188	Yunnan Province
K189	Yunnan Province
K190	Yunnan Province
K191	Yunnan Province
K192	Liaoning Province
K193	Liaoning Province
K194	Liaoning Province
K195	Liaoning Province
K196	Liaoning Province
K197	Liaoning Province
K198	Liaoning Province
K199	Korea
K200	Korea
K201	Korea
K202	Korea
K203	Korea
K204	Korea
K205	Korea
K206	Korea
K207	Korea
K208	Korea
K209	Korea
K210	Korea
K211	Liaoning Province
K212	Liaoning Province
K213	Liaoning Province
K214	Liaoning Province
K215	Liaoning Province
K216	Liaoning Province
K217	Liaoning Province
K218	Henan Province
K219	Henan Province
K220	Henan Province
K221	Henan Province
K222	Henan Province
K223	Henan Province
K224	Henan Province
K225	Henan Province
K226	Henan Province
K227	Henan Province
K228	Henan Province
K229	Henan Province
K230	Henan Province
K231	Henan Province
K232	Henan Province
K233	Henan Province
K234	Heilongjiang Province
K235	Heilongjiang Province
K236	Heilongjiang Province
K237	Heilongjiang Province
K238	Heilongjiang Province
K239	Heilongjiang Province
K240	Heilongjiang Province
K241	Heilongjiang Province
K242	Gansu Province
K243	Gansu Province
K244	Gansu Province
K245	Gansu Province
K246	Gansu Province
K247	Gansu Province
K248	Gansu Province
K249	Gansu Province
K250	Gansu Province
K251	Gansu Province
K252	Gansu Province
K253	Gansu Province
K254	Gansu Province
K255	Gansu Province
K256	Gansu Province
K257	Gansu Province
K258	Gansu Province
K259	Gansu Province
K260	Gansu Province
K261	Jilin Province
K262	Jilin Province
K263	Jilin Province
K264	Jilin Province
K265	Jilin Province
K266	Jilin Province
K267	Jilin Province
K268	Jilin Province
K269	Jilin Province
K270	Jilin Province
K271	Jilin Province
K272	Jilin Province
K273	Jilin Province
K274	Jilin Province
K275	Jilin Province
K276	Jilin Province
K277	Jilin Province
K278	Jilin Province
K279	Jilin Province
K280	Jilin Province
K281	Jilin Province
K282	Jilin Province
K283	Jilin Province
K284	Jilin Province
K285	Jilin Province
K286	Jilin Province
K287	Jilin Province
K288	Jilin Province
K289	Jilin Province
K290	Jilin Province
K291	Jilin Province
K292	Jilin Province
